# Supplementary material for: Genome wide analysis of the complete GlnR nitrogen-response regulon in Mycobacterium smegmatis
Source: BMC Genomics. 2013 May 4;14:301. doi: 10.1186/1471-2164-14-301 (PMC3662644; doi:10.1186/1471-2164-14-301)
Supplement: Additional file 1: Table S1 — List of genes displaying differential expression by microarray during nitrogen limitation, comparing M. smegmatis WT vs ΔglnR. [file 1471-2164-14-301-S1.xlsx]

## Sheet: up-regulated genes WT vs mutant
Gene ID	Expression fold change: WT vs glnR mutant	p-value	Gene Name	Gene Product
MSMEG_2526	782.408	0		Copper amine oxidase
MSMEG_2982	583.805	0		Putative periplasmic binding protein
MSMEG_2524	499.07	0		ABC transporter, ATP-binding protein
MSMEG_6816	385.332	0		Molybdopterin oxidoreductase
MSMEG_5784	279.547	0		Transcriptional regulatory protein
MSMEG_1082	277.375	0		Putative response regulator
MSMEG_2980	276.106	0		Putative membrane protein
MSMEG_0572	263.399	0		Putative uncharacterized protein
MSMEG_6259	255.892	0	amt	Ammonium transporter
MSMEG_3400	227.949	0		Glutamyl-tRNA(Gln) amidotransferase subunit A
MSMEG_1233	217.365	0
MSMEG_2525	210.078	0		Amino acid permease superfamily protein
MSMEG_5730	203.069	0		Permease for cytosine/purines, uracil, thiamine, allantoin transporter
MSMEG_2523	191.524	0		Efflux ABC transporter, permease protein, putative
MSMEG_4638	191.472	0		Vanillate O-demethylase oxidoreductase
MSMEG_2522	165.896	0		Efflux ABC transporter, permease protein
MSMEG_4637	157.923	0		Putative uncharacterized protein
MSMEG_2979	141.601	0		ABC transporter ATP-binding protein
MSMEG_2981	130.059	0		Branched-chain amino acid ABC-type transport system, permease component
MSMEG_6735	128.25	0		Amino acid permease, putative
MSMEG_1987	120.717	0		Putative uncharacterized protein
MSMEG_4206	115.661	0
MSMEG_5357	113.147	0		Putative uncharacterized protein
MSMEG_0571	109.574	0		Hydrolase, carbon-nitrogen family protein
MSMEG_4501	103.256	0		Sodium:dicarboxylate symporter
MSMEG_4635	102.029	0		Ammonium transporter family protein
MSMEG_2425	98.8401	0	amt	Ammonium transporter
MSMEG_1083	78.296	0		Putative uncharacterized protein
MSMEG_2978	77.4252	0		ABC transporter ATP-binding protein
MSMEG_3402	76.628	0		Cytosine permease, putative
MSMEG_0427	76.3831	0	nirB	Nitrite reductase [NAD(P)H], large subunit
MSMEG_6115	76.0822	0		Phosphoglycerate dehydrogenase
MSMEG_1318	59.5483	0		Polysaccharide deacetylase family protein
MSMEG_4636	57.5827	0		Putative uncharacterized protein
MSMEG_4639	57.299	0		Putative uncharacterized protein
MSMEG_3401	57.1446	0		LamB/YcsF family protein
MSMEG_2570	50.8219	0		Xanthine/uracil permease
MSMEG_4008	49.1882	0.002		Oxidoreductase, 2OG-Fe(II) oxygenase family protein
MSMEG_1988	42.3716	0		Putative uncharacterized protein
MSMEG_2184	38.8266	0		Amino acid permease
MSMEG_4634	37.2854	0		Putative uncharacterized protein
MSMEG_0569	37.2538	0		Flavoprotein involved in K+ transport
MSMEG_3403	36.4911	0		Formamidase
MSMEG_6260	33.118	0	glnT	Glutamine synthetase, type III
MSMEG_1990	32.8868	0		Putative uncharacterized protein
MSMEG_4503	32.0226	0		Putative uncharacterized protein
MSMEG_6734	30.6825	0		Dibenzothiophene desulfurization enzyme A
MSMEG_0568	29.9556	0		Radical SAM domain protein
MSMEG_2426	29.8259	0		Nitrogen regulatory protein P-II
MSMEG_5360	29.1443	0		Formate/nitrate transporter
MSMEG_2427	29.0603	0	glnD	Protein-P-II uridylyltransferase
MSMEG_2186	28.7534	0		Putative uncharacterized protein
MSMEG_0570	27.6366	0		Putative uncharacterized protein
MSMEG_5084	27.1204	0		Glycosyl transferase, group 2 family protein
MSMEG_0567	26.3139	0		Selenophosphate synthetase
MSMEG_6116	24.7544	0		Putative uncharacterized protein
MSMEG_0433	24.6195	0		Nitrite extrusion protein
MSMEG_0780	22.975	0		Phosphotransferase enzyme family protein
MSMEG_6261	22.6094	0		Glutamine amidotransferase, class II
MSMEG_4010	21.1581	0.004		Glyoxalase family protein
MSMEG_6263	20.3642	0		Glutamate synthase family protein
MSMEG_4290	19.9585	0	glnA	Glutamine synthetase
MSMEG_1989	19.8049	0		Phenoxybenzoate dioxygenase beta subunit
MSMEG_1232	19.2311	0		ABC transporter substrate-binding protein
MSMEG_2748	19.1979	0	sthA	Soluble pyridine nucleotide transhydrogenase
MSMEG_4011	18.3466	0.003		Putative pyrimidine permease RutG
MSMEG_0432	18.2954	0		Uroporphyrinogen-III synthetase
MSMEG_0431	17.2987	0		Secreted protein
MSMEG_2185	16.7003	0		Putative uncharacterized protein
MSMEG_5729	16.304	0		Hydantoin racemase
MSMEG_4012	15.8963	0.005	hydA	Dihydropyrimidinase
MSMEG_5358	14.8789	0		Acetamidase/Formamidase family protein
MSMEG_1321	14.6862	0		5-carboxymethyl-2-hydroxymuconate delta-isomerase
MSMEG_0779	14.5963	0		Short-chain dehydrogenase/reductase SDR
MSMEG_5085	13.6585	0	folP	Dihydropteroate synthase
MSMEG_3710	13.338	0		Cytochrome b561 family protein
MSMEG_0428	13.0372	0		Nitrite reductase [NAD(P)H] small subunit
MSMEG_5446	12.6212	0	pabB	Para-aminobenzoate synthase, component I
MSMEG_4294	12.6133	0	glnA	Glutamine synthetase, type I
MSMEG_1084	12.5263	0		Peptide/opine/nickel uptake family protein ABC transporter, periplasmic substrate-binding protein, putative
MSMEG_1320	12.3775	0		Major facilitator superfamily protein MFS_1
MSMEG_3708	11.4823	0		Catalase
MSMEG_1299	11.422	0		Oxidoreductase, 2OG-Fe(II) oxygenase family protein
MSMEG_1085	10.9522	0		Dipeptide transport system permease protein DppB
MSMEG_6264	10.8092	0		Putative oxidoreductase
MSMEG_1177	10.7258	0.001		Cytosine/purines/uracil/thiamine/allantoin permease family protein
MSMEG_4013	10.5301	0.006		Oxidoreductase
MSMEG_1087	10.4208	0
MSMEG_3995	9.72181	0		N-carbamoyl-L-amino acid amidohydrolase
MSMEG_1308	9.34888	0		Peptidase S15
MSMEG_5764	8.96319	0		Putative cyanamide hydratase
MSMEG_1319	8.74821	0		Asp/Glu racemase
MSMEG_6880	8.52887	0		Hydrophobic amino acid ABC transporter, putative
MSMEG_0781	8.38881	0		Amino acid permease
MSMEG_3993	8.34686	0		Asp/Glu racemase
MSMEG_3996	8.33461	0	hydA	Dihydropyrimidinase
MSMEG_2157	8.10412	0		Putative uncharacterized protein
MSMEG_6660	8.06319	0		Permease, cytosine/purines, uracil, thiamine, allantoin family protein
MSMEG_6659	8.01358	0		Putative uncharacterized protein
MSMEG_1088	7.9837	0	gatA	Glutamyl-tRNA(Gln)/aspartyl-tRNA(Asn) amidotransferase, A subunit
MSMEG_2798	7.91462	0		Putative uncharacterized protein
MSMEG_4524	7.62365	0		Anthranilate synthase component I
MSMEG_4006	7.55489	0		Transcriptional regulator, CdaR, putative
MSMEG_6878	7.25036	0		Inner-membrane translocator
MSMEG_1235	6.98948	0		Sulfate permease
MSMEG_5359	6.97907	0	cynS	Cyanate hydratase
MSMEG_3994	6.91592	0		Short chain dehydrogenase
MSMEG_0566	6.81959	0		Aliphatic amidase
MSMEG_2187	6.80232	0		Urea amidolyase
MSMEG_1086	6.59352	0		ABC transporter permease protein
MSMEG_4621	6.58325	0	proB	Glutamate 5-kinase
MSMEG_4009	6.5725	0.019		Vanillate O-demethylase oxidoreductase
MSMEG_3992	6.56493	0		Integral membrane transport protein
MSMEG_3997	6.49148	0		Regulatory protein
MSMEG_6879	6.34421	0		Integral membrane protein of the ABC-type Nat permease for neutral amino acids NatD
MSMEG_1052	6.30764	0		Amino acid carrier protein
MSMEG_3665	5.85234	0		TrkA domain protein
MSMEG_6881	5.77908	0		Transcriptional regulator, GntR family protein
MSMEG_3163	5.74226	0		Gp55 protein
MSMEG_4500	5.6393	0.002		Putative uncharacterized protein
MSMEG_4014	5.58186	0.015		N-carbamoyl-L-amino acid amidohydrolase
MSMEG_6817	5.43305	0		RNA polymerase sigma factor, sigma-70 family protein
MSMEG_5083	5.23363	0		Putative uncharacterized protein
MSMEG_3790	5.20101	0		RNA methyltransferase, TrmH family protein
MSMEG_6733	5.19547	0		Hydrolase, carbon-nitrogen family protein
MSMEG_1596	5.13204	0		Transcriptional regulator
MSMEG_6262	5.01039	0		FwdC/FmdC family protein
MSMEG_4513	4.88658	0		Polyketide synthase
MSMEG_1792	4.81666	0		Putative uncharacterized protein
MSMEG_0113	4.66065	0		Taurine transport system permease protein TauC
MSMEG_3709	4.56997	0		Putative uncharacterized protein
MSMEG_3317	4.52821	0	dapB	Dihydrodipicolinate reductase, N-terminus domain protein
MSMEG_1080	4.44992	0		Large subunit of N,N-dimethylformamidase
MSMEG_0565	4.39879	0		Putative glycosyl transferases group 1
MSMEG_4050	4.35834	0		Putative uncharacterized protein
MSMEG_6874	4.26479	0		Aldehyde dehydrogenase
MSMEG_0778	4.25731	0		Putative transcriptional regulator
MSMEG_1293	4.22058	0		Xanthine/uracil permeases family protein
MSMEG_5790	4.19179	0		SseC protein
MSMEG_1298	4.16873	0		Guanine deaminase
MSMEG_2495	4.16768	0		Decarboxylase
MSMEG_5731	4.1639	0		Transcriptional regulator, GntR family protein
MSMEG_2493	4.15468	0		Aminotransferase, class I and II family protein
MSMEG_3570	4.13285	0		Putative uncharacterized protein
MSMEG_5765	4.09004	0		Globin
MSMEG_1991	4.03806	0		Isovaleryl-CoA dehydrogenase
MSMEG_1234	4.02077	0.001		Taurine import ATP-binding protein TauB
MSMEG_4371	3.94168	0.001		Vanillate O-demethylase oxidoreductase
MSMEG_4687	3.91127	0		Cytosine deaminase
MSMEG_3472	3.8693	0		Putative uncharacterized protein
MSMEG_4017	3.77413	0.021		BmyD protein
MSMEG_2494	3.76927	0		Xaa-Pro aminopeptidase
MSMEG_5277	3.75567	0		Probable enoyl-CoA hydratase
MSMEG_3398	3.74228	0		Integral membrane transport protein
MSMEG_4569	3.725	0		Putative uncharacterized protein
MSMEG_3164	3.72471	0		Putative uncharacterized protein
MSMEG_3473	3.71524	0	upp	Uracil phosphoribosyltransferase
MSMEG_6876	3.69779	0		Branched chain amino acid transport ATP-binding protein
MSMEG_3471	3.65468	0		GTP cyclohydrolase
MSMEG_1297	3.64838	0		Hydroxydechloroatrazine ethylaminohydrolase
MSMEG_3787	3.62475	0		D-aminoacylase
MSMEG_1295	3.60216	0		Transthyretin
MSMEG_5374	3.55341	0.002		Glutamate--ammonia ligase
MSMEG_1219	3.55277	0.003		ABC-type transport system permease protein II
MSMEG_6135	3.54862	0		Putative uncharacterized protein
MSMEG_2491	3.52314	0		Acetylornithine deacetylase
MSMEG_1296	3.5201	0.001		Uricase
MSMEG_2247	3.49006	0		Dihydrokaempferol 4-reductase
MSMEG_0114	3.48707	0		Extracellular solute-binding protein, family protein 3
MSMEG_2569	3.47949	0		Oxidoreductase, 2OG-Fe(II) oxygenase family protein
MSMEG_1178	3.47853	0.108		Transcriptional regulator
MSMEG_4567	3.42279	0		Putative uncharacterized protein
MSMEG_3320	3.42228	0
MSMEG_1218	3.40995	0.001		ABC-type transport system ATP-binding protein II
MSMEG_4052	3.38878	0		Putative uncharacterized protein
MSMEG_3344	3.38174	0		Putative uncharacterized protein
MSMEG_3281	3.37779	0		Spermidine/putrescine ABC transporter ATP-binding subunit
MSMEG_1179	3.37313	0.13	hutU	Urocanate hydratase
MSMEG_1079	3.34719	0		Putative uncharacterized protein
MSMEG_2682	3.32418	0		Transcriptional regulator
MSMEG_1090	3.32324	0.001		Amidase
MSMEG_0050	3.29893	0		Putative uncharacterized protein
MSMEG_2681	3.29011	0.001		Proline imino-peptidase
MSMEG_5728	3.28251	0		Polysaccharide deacetylase family protein
MSMEG_4685	3.2708	0		Oxidoreductase
MSMEG_1291	3.26198	0		Putative oxidoreductase
MSMEG_3786	3.25084	0		D-amino acid deaminase
MSMEG_1180	3.23059	0.131		N-carbamoyl-L-amino acid hydrolase
MSMEG_2680	3.20931	0.001		Amino acid transporter
MSMEG_1231	3.20279	0		Inner membrane protein YidH
MSMEG_4007	3.18493	0		Oxidoreductase, 2OG-Fe(II) oxygenase family protein
MSMEG_5789	3.16642	0	cysA2	Putative thiosulfate sulfurtransferase
MSMEG_0258	3.14814	0.002		Oxidoreductase, short chain dehydrogenase/reductase family protein
MSMEG_0505	3.14701	0		Probable sugar ABC transporter, substrate-binding protein, putative
MSMEG_1993	3.14424	0		MaoC like domain protein
MSMEG_4381	3.12648	0.001		Amidase
MSMEG_1294	3.07816	0		Allantoicase
MSMEG_4038	3.07252	0		Vanillin dehydrogenase
MSMEG_5648	3.04849	0		Putative uncharacterized protein
MSMEG_2397	3.04764	0		Transcriptional regulatory protein, AsnC family protein
MSMEG_1551	3.04295	0.001		Putative uncharacterized protein
MSMEG_0782	3.04161	0		Aminotransferase class-III
MSMEG_0867	3.02974	0		Hydrolase
MSMEG_4458	3.00348	0		Transmembrane transport protein
MSMEG_2189	2.97618	0	atzF	Allophanate hydrolase
MSMEG_1992	2.97064	0		L-carnitine dehydratase/bile acid-inducible protein F
MSMEG_5745	2.96688	0.001		Gas vesicle synthesis protein
MSMEG_1151	2.96382	0		DNA-binding protein
MSMEG_1089	2.95237	0.006		Putative uncharacterized protein
MSMEG_3893	2.93991	0		Putative uncharacterized protein
MSMEG_4382	2.93138	0.001		Dehydrogenase/reductase SDR family protein member 10
MSMEG_1228	2.92966	0.001		Sulfatase
MSMEG_3561	2.92281	0	glnA	Glutamine synthetase, catalytic domain
MSMEG_3237	2.91788	0		ATP-binding protein
MSMEG_1220	2.91139	0.001		ABC-type transport system permease protein I
MSMEG_5373	2.91064	0.001		Nitrilase 2
MSMEG_3058	2.88899	0		Lipoprotein, nlpa family protein
MSMEG_4570	2.87788	0		Putative uncharacterized protein
MSMEG_5082	2.84981	0	tag	DNA-3-methyladenine glycosylase I
MSMEG_5363	2.84519	0.001		Putative uncharacterized protein
MSMEG_5726	2.8415	0		Putative uncharacterized protein
MSMEG_6198	2.83545	0		DNA-binding protein, putative
MSMEG_3701	2.82655	0.001		Putative uncharacterized protein
MSMEG_0891	2.82274	0		Polyphosphate kinase 2
MSMEG_0437	2.81179	0		Conserved hypothetical integral membrane protein
MSMEG_3016	2.80562	0		Putative uncharacterized protein
MSMEG_3279	2.79561	0		Polyamine ABC transporter permease protein
MSMEG_1183	2.78548	0.116	hutH	Histidine ammonia-lyase
MSMEG_1184	2.78266	0		Serine esterase, cutinase family protein
MSMEG_1597	2.76868	0		Transcription factor WhiB
MSMEG_2747	2.76075	0
MSMEG_3277	2.75559	0.001		Polyamine ABC transporter integral membrane protein
MSMEG_1408	2.74834	0.001
MSMEG_3236	2.74533	0		ABC-type amino acid transport system, permease component
MSMEG_3404	2.72444	0.001		HNH endonuclease domain protein
MSMEG_3560	2.72085	0		Putative uncharacterized protein
MSMEG_2732	2.70117	0		Putative uncharacterized protein
MSMEG_0169	2.69951	0.002		Putative uncharacterized protein
MSMEG_6173	2.6867	0.001		Morphological differentiation-associated protein
MSMEG_3624	2.67926	0		Urease accessory protein uref
MSMEG_3396	2.67913	0		Transcriptional regulator, IclR family protein
MSMEG_2116	2.67858	0.006		PTS system, glucose-specific IIBC component
MSMEG_5727	2.67478	0	alc	Allantoicase
MSMEG_4101	2.67087	0.001		ABC-type transporter, substrate binding protein
MSMEG_0506	2.65942	0		ABC transporter, permease protein
MSMEG_3397	2.65765	0		Acetylornithine deacetylase
MSMEG_5788	2.65207	0		Integral membrane protein
MSMEG_6914	2.64796	0		Putative uncharacterized protein
MSMEG_3357	2.64626	0.003		Metal-dependent phosphohydrolase, HD subdomain
MSMEG_2745	2.64533	0
MSMEG_2240	2.64206	0.001		Cytochrome P450
MSMEG_5970	2.62715	0.002		Probable glutamate-1-semialdehyde 2,1-aminomutase
MSMEG_1478	2.62053	0.004		Transporter, LysE family protein
MSMEG_2462	2.61375	0		Carbon-monoxide dehydrogenase
MSMEG_6877	2.60031	0		Branched-chain amino acid transport system ATP-binding protein
MSMEG_3517	2.60002	0		HAD-superfamily protein subfamily protein IB hydrolase
MSMEG_2248	2.59906	0		Two-component system sensor kinase
MSMEG_2639	2.5884	0.003		Integral membrane protein
MSMEG_1094	2.57212	0.001	ureC	Urease, alpha subunit
MSMEG_4405	2.56905	0.001		RNA polymerase sigma factor
MSMEG_2766	2.56047	0		Putative uncharacterized protein
MSMEG_3558	2.55202	0		Carboxymethylenebutenolidase
MSMEG_4369	2.53487	0.001		Putative uncharacterized protein
MSMEG_3280	2.53067	0.001		Polyamine-binding lipoprotein
MSMEG_1185	2.52475	0		Transcriptional regulator, AsnC family protein
MSMEG_4540	2.51914	0.001		Acetyltransferase, gnat family protein
MSMEG_2131	2.51659	0		Acyl-CoA synthase
MSMEG_1081	2.51614	0		Putative uncharacterized protein
MSMEG_0125	2.51451	0		Integral membrane protein
MSMEG_4347	2.50849	0		Putative uncharacterized protein
MSMEG_6873	2.50494	0
MSMEG_4462	2.49669	0		Sodium:solute symporter
MSMEG_5480	2.48473	0.003		Putative uncharacterized protein
MSMEG_4051	2.48181	0		Putative uncharacterized protein
MSMEG_1994	2.47571	0		HpcH/HpaI aldolase
MSMEG_2250	2.47204	0		Putative uncharacterized protein
MSMEG_1216	2.45624	0.01		ABC-type transport system periplasmic substrate-binding protein
MSMEG_0932	2.44823	0		ROK family protein
MSMEG_1101	2.44681	0.021		Putative uncharacterized protein
MSMEG_5331	2.44652	0
MSMEG_5394	2.44425	0		Potassium-transporting ATPase C chain
MSMEG_1554	2.44298	0	eutC	Ethanolamine ammonia-lyase, light chain
MSMEG_4384	2.44223	0.004		Penicillin binding protein transpeptidase domain protein
MSMEG_4456	2.44064	0		Putative uncharacterized protein
MSMEG_2428	2.42201	0		DNA-binding protein
MSMEG_3638	2.4171	0.005		CBS domain protein
MSMEG_2775	2.41565	0	nhaA	Na(+)/H(+) antiporter nhaA
MSMEG_6465	2.41411	0		Chloride channel
MSMEG_6266	2.41313	0.01		Thiocyanate hydrolase beta subunit
MSMEG_3998	2.41129	0		MmsAB operon regulatory protein
MSMEG_1292	2.40837	0.001		FAD binding domain in molybdopterin dehydrogenase protein
MSMEG_2651	2.40658	0		Alkanesulfonate monooxygenase family protein
MSMEG_2456	2.38591	0		5,10-methylenetetrahydromethanopterin reductase
MSMEG_0546	2.38243	0.003		Putative uncharacterized protein
MSMEG_0343	2.37592	0		TetR-family protein transcriptional regulator
MSMEG_5432	2.36917	0	pth	Peptidyl-tRNA hydrolase
MSMEG_2831	2.36455	0		Putative uncharacterized protein
MSMEG_5508	2.36087	0.412		Alkaline phosphatase
MSMEG_4291	2.35251	0	dtd	D-tyrosyl-tRNA(Tyr) deacylase
MSMEG_0312	2.34578	0	eda	2-dehydro-3-deoxyphosphogluconate aldolase/4-hydroxy-2-oxoglutarate aldolase
MSMEG_6797	2.3357	0.001		Carboxymuconolactone decarboxylase
MSMEG_1226	2.32826	0.001		Sulfatase-modifying factor 1
MSMEG_2832	2.32586	0		Putative uncharacterized protein
MSMEG_0810	2.32569	0		Putative pyrimidine permease RutG
MSMEG_5408	2.3252	0	lgt	Prolipoprotein diacylglyceryl transferase
MSMEG_3623	2.31666	0	ureG	Urease accessory protein ureG
MSMEG_0314	2.31438	0	zwf	Glucose-6-phosphate 1-dehydrogenase
MSMEG_3637	2.30924	0.002		CBS domain protein
MSMEG_1553	2.30806	0	eutB	Ethanolamine ammonia-lyase, large subunit
MSMEG_3927	2.30131	0		Peptidase M52, hydrogen uptake protein
MSMEG_0507	2.29405	0		Probable sugar ABC transporter, permease protein
MSMEG_2183	2.28967	0		Putative uncharacterized protein
MSMEG_4536	2.28812	0.016		Putative uncharacterized protein
MSMEG_5411	2.28794	0.002		Putative uncharacterized protein
MSMEG_2846	2.28693	0.002		ABC transporter permease protein
MSMEG_4049	2.28561	0		Sugar transporter, permease protein
MSMEG_4047	2.28458	0		Dihydropteroate synthase
MSMEG_3316	2.28377	0		Transporter, major facilitator family protein
MSMEG_2609	2.28306	0.001	cbiQ	Cobalt ABC transporter, permease protein CbiQ
MSMEG_5410	2.28254	0.001		Radical SAM domain protein
MSMEG_1036	2.27901	0
MSMEG_4179	2.27363	0.003		Probable conserved integral membrane protein
MSMEG_3405	2.2729	0		Methylenomycin A resistance protein
MSMEG_4367	2.27016	0.006		Formamidase
MSMEG_1369	2.26586	0.009		LacI-family protein transcriptional regulator
MSMEG_6886	2.26557	0.001		Transcriptional regulator
MSMEG_4005	2.26394	0		Calcium-binding protein
MSMEG_3759	2.25222	0		3-methyladenine DNA glycosylase
MSMEG_0313	2.25199	0	edd	Phosphogluconate dehydratase
MSMEG_2453	2.24816	0		Transcriptional regulator, GntR family protein
MSMEG_3230	2.24086	0.039
MSMEG_4148	2.24015	0		Lipase
MSMEG_5711	2.23269	0		Oxidoreductase, short chain dehydrogenase/reductase family protein
MSMEG_2460	2.22826	0		Transporter permease 1
MSMEG_1227	2.22666	0		Transcriptional regulator, GntR family protein
MSMEG_3231	2.22581	0.052	cydD	ABC transporter, CydDC cysteine exporter (CydDC-E) family protein, permease/ATP-binding protein CydD
MSMEG_6922	2.22399	0		Transporter, major facilitator family protein
MSMEG_5973	2.21832	0.002		Putative uncharacterized protein
MSMEG_4410	2.21649	0.001		Putative uncharacterized protein
MSMEG_2461	2.21297	0		Transporter permease 2, putative
MSMEG_1300	2.21285	0.025		Putative uncharacterized protein
MSMEG_4396	2.20942	0		Isochorismatase hydrolase
MSMEG_2391	2.20916	0.003	ppk	Polyphosphate kinase
MSMEG_6537	2.20905	0		Transcriptional regulator, TetR family protein
MSMEG_2102	2.20497	0.005		Nitrate transport ATP-binding protein NrtD
MSMEG_6268	2.20042	0.008		Putative ScnB protein
MSMEG_1395	2.198	0		Lipoprotein, putative
MSMEG_3963	2.19369	0.002		Putative uncharacterized protein
MSMEG_6369	2.19332	0.003		O-antigen export system, permease protein
MSMEG_3474	2.19251	0.002		Probable conserved integral membrane protein
MSMEG_3785	2.1895	0		PfkB-family protein carbohydrate kinase
MSMEG_4694	2.18326	0		HNH endonuclease family protein
MSMEG_2463	2.18221	0.001		Nicotine dehydrogenase chain A
MSMEG_6902	2.18139	0		Putative membrane protein
MSMEG_3323	2.17521	0.001		Putative uncharacterized protein
MSMEG_2800	2.17104	0		NADPH-dependent fmn reductase
MSMEG_6267	2.16541	0.01		Thiocyanate hydrolase gamma subunit
MSMEG_3011	2.16438	0.004		Steroid monooxygenase
MSMEG_0601	2.15717	0.003		Putative uncharacterized protein
MSMEG_0434	2.15291	0	aac	Aminoglycoside 2-N-acetyltransferase
MSMEG_6442	2.14403	0.002		Integral membrane protein
MSMEG_4229	2.13732	0.004	murD	UDP-N-acetylmuramoylalanine--D-glutamate ligase
MSMEG_6704	2.13207	0		Shikimate 5-dehydrogenase
MSMEG_4737	2.12813	0.005		Putative uncharacterized protein
MSMEG_2053	2.12674	0.001	nuoK	NADH-quinone oxidoreductase, k subunit
MSMEG_4147	2.12582	0		Major facilitator superfamily protein MFS_1, putative
MSMEG_5576	2.12286	0.05		D-mannonate oxidoreductase
MSMEG_3975	2.11898	0.001		Regulatory protein, putative
MSMEG_2236	2.11347	0		Putative thiolase
MSMEG_2650	2.10593	0.001		Acyl-CoA dehydrogenase
MSMEG_0429	2.10324	0.002		Putative ferric uptake regulator
MSMEG_4763	2.1011	0		ABC transporter permease protein
MSMEG_1095	2.09497	0	ureG	Urease accessory protein ureG
MSMEG_1322	2.08929	0		ErfK/YbiS/YcfS/YnhG family protein
MSMEG_1552	2.08145	0	eat	Ethanolamine permease
MSMEG_3834	2.06995	0.001		Putative TetR-family protein transcriptional regulator
MSMEG_4203	2.06857	0.393		Peptidase S8 and S53, subtilisin, kexin, sedolisin
MSMEG_2446	2.06839	0.002		Putative uncharacterized protein
MSMEG_1975	2.05997	0.001		Amidohydrolase 2
MSMEG_4761	2.05845	0.003		ABC transporter ATP-binding protein
MSMEG_4235	2.05713	0	mraW	S-adenosyl-L-methionine-dependent methyltransferase mraW
MSMEG_3622	2.0538	0		Putative uncharacterized protein
MSMEG_4682	2.05342	0		Na+/H+ antiporter
MSMEG_4177	2.05146	0.001
MSMEG_3615	2.04983	0.001		Zinc-binding alcohol dehydrogenase family protein
MSMEG_3627	2.04888	0	ureA	Urease subunit gamma
MSMEG_5744	2.0485	0.001	gvpK	Gas vesicle protein K
MSMEG_0132	2.0472	0.005		Putative uncharacterized protein
MSMEG_0551	2.04682	0		ABC nitrate/sulfonate/bicarbonate transporter, ATPase subunit
MSMEG_0549	2.04621	0.001		ABC transporter, permease protein
MSMEG_3250	2.04268	0.008		ABC transporter, ATP-binding protein
MSMEG_0752	2.04239	0.008	fbaA	Fructose-bisphosphate aldolase, class II
MSMEG_1616	2.03839	0.001
MSMEG_5080	2.03496	0		Glycogen synthase
MSMEG_1848	2.03311	0.003
MSMEG_3718	2.02793	0.006		Putative uncharacterized protein
MSMEG_0504	2.02649	0		Carbohydrate kinase
MSMEG_1249	2.01926	0.002		ISMsm7, transposase orfB
MSMEG_3235	2.01386	0		ABC-type amino acid transport system, secreted component
MSMEG_3735	2.01234	0.001		YtnM protein
MSMEG_1426	2.00341	0.001		Probable membrane sugar transferase

## Sheet: down-regulated genes WT vs mut
Gene ID	Expression fold change: WT vs glnR mutant	p-value	Gene Name	Gene Product
MSMEG_1738	-13.1533	0		Probable conserved transmembrane protein
MSMEG_0911	-12.2406	0	aceA	Isocitrate lyase
MSMEG_1712	-9.0391	0		ABC transporter periplasmic-binding protein YtfQ
MSMEG_6570	-8.95563	0.026		Integral membrane protein
MSMEG_6569	-8.30257	0.029		Putative uncharacterized protein
MSMEG_4298	-8.06817	0	panB	3-methyl-2-oxobutanoate hydroxymethyltransferase
MSMEG_6567	-7.59852	0.034		Iron-dependent peroxidase
MSMEG_1713	-6.74067	0.001	araB	Ribulokinase
MSMEG_6568	-6.5305	0.05		Regulatory protein, LuxR, putative
MSMEG_1715	-6.50936	0.001	araA	L-arabinose isomerase
MSMEG_5782	-5.65759	0	pstS	Phosphate ABC transporter, phosphate-binding protein PstS
MSMEG_0664	-5.45601	0		FAD dependent oxidoreductase
MSMEG_1117	-5.45144	0		Transcriptional regulator
MSMEG_4805	-4.93578	0		Acyl-CoA dehydrogenase
MSMEG_0660	-4.79006	0		Bacterial extracellular solute-binding protein
MSMEG_1709	-4.39152	0		Inner membrane ABC transporter permease protein YjfF
MSMEG_3007	-4.33177	0		Succinate-semialdehyde dehydrogenase
MSMEG_0665	-4.21517	0		Sarcosine oxidase subunit beta, putative
MSMEG_2506	-4.07919	0		Carboxyvinyl-carboxyphosphonate phosphorylmutase
MSMEG_4920	-4.02098	0		Acetyl-CoA acetyltransferase
MSMEG_6238	-3.95905	0		Putative two-component system sensor kinase
MSMEG_3143	-3.89865	0	acnA	Aconitate hydratase 1
MSMEG_5412	-3.88525	0		Immunogenic protein MPT63
MSMEG_6239	-3.87178	0		1,3-propanediol dehydrogenase
MSMEG_1116	-3.82915	0		Gamma-glutamylisopropylamide synthetase
MSMEG_1078	-3.79774	0		Hydrolase
MSMEG_2505	-3.79173	0		3-isopropylmalate dehydratase large subunit
MSMEG_4922	-3.78895	0.001		Putative uncharacterized protein
MSMEG_0194	-3.77984	0		Serine esterase, cutinase family protein
MSMEG_3261	-3.77488	0		Putative uncharacterized protein
MSMEG_6571	-3.7729	0.024		Putative uncharacterized protein
MSMEG_0103	-3.61111	0.001		Major facilitator family protein transporter
MSMEG_1970	-3.59553	0		Sigma factor
MSMEG_0255	-3.56412	0	pckG	Phosphoenolpyruvate carboxykinase [GTP]
MSMEG_0164	-3.47763	0.062		Transmembrane transport protein
MSMEG_6242	-3.46586	0		Alcohol dehydrogenase, iron-containing
MSMEG_1558	-3.43593	0		Putative uncharacterized protein
MSMEG_5302	-3.42662	0.001		Aerobic C4-dicarboxylate transport protein
MSMEG_0161	-3.35738	0		Formate dehydrogenase, alpha subunit
MSMEG_2698	-3.32376	0		Putative uncharacterized protein
MSMEG_6236	-3.32257	0		Two-component system, regulatory protein
MSMEG_1704	-3.2597	0		ABC transporter
MSMEG_5337	-3.23897	0
MSMEG_2757	-3.23771	0		Glutathione S-transferase domain protein
MSMEG_2843	-3.18415	0	ssuD	Nitrilotriacetate monooxygenase component A
MSMEG_0153	-3.11263	0	panE	2-dehydropantoate 2-reductase
MSMEG_1696	-3.08514	0.001		Regulatory protein, MarR
MSMEG_0158	-3.0793	0.002		Formyl-coenzyme A transferase
MSMEG_1392	-3.0713	0.002		Alcohol dehydrogenase, class IV
MSMEG_4293	-3.06932	0	glnE	Glutamate-ammonia-ligase adenylyltransferase
MSMEG_3142	-3.04401	0		HTH-type transcriptional repressor AcnR
MSMEG_6237	-2.95154	0		Putative uncharacterized protein
MSMEG_1497	-2.93784	0.01		Acyl-CoA dehydrogenase family protein member 8
MSMEG_4804	-2.93233	0		Putative uncharacterized protein
MSMEG_2275	-2.92954	0.015	hypD	Hydrogenase expression/formation protein HypD
MSMEG_6560	-2.92458	0		Acyl dehydratase
MSMEG_2010	-2.92224	0		Stress responsive A/B Barrel Domain superfamily protein
MSMEG_0096	-2.89933	0		Peroxisomal hydratase-dehydrogenase-epimerase
MSMEG_0152	-2.8843	0.001		Alanine dehydrogenase/pyridine nucleotide transhydrogenase
MSMEG_5650	-2.83682	0.001		AMP-dependent synthetase and ligase
MSMEG_4303	-2.78592	0		Methyltransferase
MSMEG_3087	-2.78545	0.001	secG	Preprotein translocase, SecG subunit
MSMEG_5649	-2.78111	0.001		Acyl-CoA synthase
MSMEG_1743	-2.75028	0.011		Fatty acid desaturase
MSMEG_4921	-2.742	0	mce	Methylmalonyl-CoA epimerase
MSMEG_0876	-2.74103	0		Short chain dehydrogenase
MSMEG_0662	-2.72704	0		Putrescine transport ATP-binding protein PotG
MSMEG_5460	-2.71598	0		Putative uncharacterized protein
MSMEG_1742	-2.70004	0.012		Oxidoreductase
MSMEG_2697	-2.69139	0		Putative uncharacterized protein
MSMEG_0667	-2.68767	0		Butyryl-CoA dehydrogenase
MSMEG_2589	-2.68401	0.001		Putative uncharacterized protein
MSMEG_5092	-2.66794	0.013		Putative uncharacterized protein
MSMEG_6224	-2.6605	0		Retinal pigment epithelial membrane protein
MSMEG_0338	-2.65543	0		Acyl-CoA dehydrogenase fadE12
MSMEG_5333	-2.64506	0.002		Putative uncharacterized protein
MSMEG_5286	-2.63198	0	dapB	Dihydrodipicolinate reductase, N-terminus domain protein
MSMEG_0771	-2.62783	0		Putative oxidoreductase YqjQ
MSMEG_3680	-2.61786	0.012		Putative uncharacterized protein
MSMEG_0943	-2.61723	0	proC	Pyrroline-5-carboxylate reductase
MSMEG_3199	-2.59544	0.002	nadA	Quinolinate synthetase complex, A subunit
MSMEG_5191	-2.591	0		Siderophore binding protein
MSMEG_5335	-2.58889	0		Formamidase
MSMEG_1530	-2.57716	0.018		Integral membrane protein
MSMEG_6436	-2.57704	0.049		Copper resistance protein CopC
MSMEG_1410	-2.57477	0		Carveol dehydrogenase
MSMEG_0337	-2.5727	0		Putative uncharacterized protein
MSMEG_6502	-2.55829	0.001		Putative uncharacterized protein
MSMEG_6647	-2.55758	0		Citrate synthase 2
MSMEG_4713	-2.53824	0.003		HpcH/HpaI aldolase/citrate lyase family protein
MSMEG_0216	-2.53641	0		3-hydroxyacyl-CoA dehydrogenase
MSMEG_2503	-2.53199	0.002		Putative uncharacterized protein
MSMEG_2695	-2.52435	0		35 kDa protein
MSMEG_3202	-2.52378	0.004		Putative uncharacterized protein
MSMEG_6245	-2.52206	0.005		Chloramphenicol resistance protein
MSMEG_2276	-2.52175	0.021	hypE	Hydrogenase expression/formation protein HypE
MSMEG_0480	-2.51869	0		Transcriptional regulator, GntR family protein
MSMEG_4976	-2.51795	0		Isochorismatase hydrolase
MSMEG_6504	-2.51514	0.003		Putative uncharacterized protein
MSMEG_1495	-2.51408	0.004		HAD-superfamily protein hydrolase subfamily protein IA, variant 3, putative
MSMEG_1737	-2.51325	0.001		Pseudouridine synthase
MSMEG_3006	-2.50787	0.001		Fe-dependent alcohol dehydrogenase
MSMEG_1788	-2.5025	0.015		Putative uncharacterized protein
MSMEG_1247	-2.50137	0.004		Putative uncharacterized protein
MSMEG_6793	-2.47733	0		Putative uncharacterized protein
MSMEG_0714	-2.47656	0		Acyl-CoA dehydrogenase
MSMEG_0157	-2.47462	0		Oxalyl-CoA decarboxylase
MSMEG_5089	-2.47378	0.003		Putative uncharacterized protein
MSMEG_5022	-2.46306	0.001		Flavin-containing monooxygenase FMO
MSMEG_2092	-2.45072	0		D-aminopeptidase
MSMEG_1635	-2.44696	0		Nitroreductase family protein
MSMEG_6188	-2.44589	0.001		Putative uncharacterized protein
MSMEG_5252	-2.4446	0	coaA	Pantothenate kinase
MSMEG_0193	-2.43436	0.001	murQ	N-acetylmuramic acid 6-phosphate etherase
MSMEG_0150	-2.43052	0.002		NAD(P) transhydrogenase beta subunit
MSMEG_2504	-2.41531	0.001		3-isopropylmalate dehydratase small subunit
MSMEG_5253	-2.41015	0		Putative uncharacterized protein
MSMEG_6451	-2.40304	0.009		Transcriptional regulator, ArsR family protein
MSMEG_0732	-2.39752	0		Chaperone ClpB
MSMEG_5270	-2.39391	0		Cystathionine beta-synthase
MSMEG_0420	-2.39358	0.059		Putative uncharacterized protein
MSMEG_2538	-2.39307	0		MarR-family protein transcriptional regulator
MSMEG_1065	-2.39065	0.001		Putative uncharacterized protein
MSMEG_6021	-2.37743	0	xylA	Xylose isomerase
MSMEG_3803	-2.37739	0		Lipoprotein LpqH
MSMEG_0644	-2.37575	0		Cupin domain protein
MSMEG_2641	-2.37318	0		Enoyl-CoA hydratase
MSMEG_1498	-2.37007	0.015	mmsA	Methylmalonate-semialdehyde dehydrogenase
MSMEG_1056	-2.36961	0.005
MSMEG_1950	-2.36647	0.01		Putative uncharacterized protein
MSMEG_3419	-2.3652	0.007		Putative uncharacterized protein
MSMEG_1393	-2.35444	0		Putative uncharacterized protein
MSMEG_3427	-2.35061	0.007		Metal dependent hydrolase
MSMEG_5988	-2.35061	0		Putative uncharacterized protein
MSMEG_1705	-2.34965	0		D-xylose transport ATP-binding protein XylG
MSMEG_0657	-2.34332	0		Rieske 2Fe-2S domain protein
MSMEG_6645	-2.3392	0		2-methylcitrate dehydratase 2
MSMEG_4715	-2.33817	0		Acyl-CoA dehydrogenase
MSMEG_0882	-2.33124	0		Putative uncharacterized protein
MSMEG_6141	-2.33092	0		N-acyl-D-glutamate amidohydrolase
MSMEG_5130	-2.32912	0.001		Bacterial extracellular solute-binding protein, family protein 5
MSMEG_6459	-2.32622	0		Ferredoxin-dependent glutamate synthase 1
MSMEG_5303	-2.32436	0.142	putP	Sodium/proline symporter
MSMEG_3194	-2.31987	0.007	bioB	Biotin synthase
MSMEG_5339	-2.31814	0.003		Nitrile hydratase regulator1
MSMEG_1374	-2.31742	0.003		Ribose ABC transporter, periplasmic binding protein
MSMEG_6559	-2.31005	0.001		Putative uncharacterized protein
MSMEG_1353	-2.3087	0		ABC1 family protein
MSMEG_4994	-2.30413	0.002		Flagella membrane glycoprotein 1B, putative
MSMEG_2816	-2.29863	0.001
MSMEG_5841	-2.29508	0	purC	Phosphoribosylaminoimidazole-succinocarboxamide synthase
MSMEG_4561	-2.29352	0		ABC Fe3+-siderophores transporter, periplasmic binding protein
MSMEG_5334	-2.29135	0.002		Putative uncharacterized protein
MSMEG_6557	-2.29121	0		Dehydrogenase
MSMEG_0829	-2.29119	0.001	xth	Exodeoxyribonuclease III
MSMEG_1352	-2.29072	0		Hydrolase, alpha/beta fold family protein
MSMEG_2273	-2.282	0.013	hypF	[NiFe] hydrogenase maturation protein HypF
MSMEG_4714	-2.28104	0.001		MoaC domain protein
MSMEG_1197	-2.27308	0.002		Transcriptional regulator, LuxR family protein
MSMEG_3122	-2.26995	0.001	sufB	FeS assembly protein SufB
MSMEG_1144	-2.26956	0		Virulence factor Mce family protein
MSMEG_6191	-2.26908	0.003		Translation initiation inhibitor
MSMEG_4485	-2.26866	0.001	glyS	Glycyl-tRNA synthetase
MSMEG_1387	-2.26804	0		Putative acyl-CoA dehydrogenase
MSMEG_5725	-2.26742	0		PLP-dependent aminotransferases
MSMEG_3733	-2.26658	0.001		Putative uncharacterized protein
MSMEG_0899	-2.26449	0		Prolyl oligopeptidase family protein
MSMEG_4553	-2.2644	0.001		GAF domain, putative
MSMEG_4717	-2.26403	0		Carboxyl transferase domain protein
MSMEG_1789	-2.26386	0.015		Putative uncharacterized protein
MSMEG_1265	-2.26085	0.001		Putative uncharacterized protein
MSMEG_5684	-2.25775	0		Phosphoserine aminotransferase, putative
MSMEG_6579	-2.25765	0.001		Putative uncharacterized protein
MSMEG_0666	-2.25717	0		Acetyl-CoA synthetase, putative
MSMEG_3479	-2.25435	0		Thiol peroxidase
MSMEG_2410	-2.2522	0		Putative serine-threonine protein kinase
MSMEG_3220	-2.25094	0.001	trpB	Tryptophan synthase, beta subunit
MSMEG_6792	-2.24444	0.005		Inner membrane permease YgbN
MSMEG_4742	-2.24418	0		Clavaldehyde dehydrogenase
MSMEG_5839	-2.24183	0		Protease 2
MSMEG_0148	-2.24031	0		Transcriptional regulator, TetR family protein
MSMEG_5368	-2.23328	0.001	ehuB	Ectoine/hydroxyectoine ABC transporter solute-binding protein
MSMEG_1711	-2.22849	0.001		ATP binding protein of ABC transporter
MSMEG_3067	-2.22455	0.002	ribD	Riboflavin biosynthesis protein RibD
MSMEG_3897	-2.22154	0		Proteasome component
MSMEG_1951	-2.2177	0.008		Conserved domain protein
MSMEG_2271	-2.21724	0.006	hypB	Hydrogenase accessory protein HypB
MSMEG_4244	-2.21361	0		3-deoxy-7-phosphoheptulonate synthase
MSMEG_5119	-2.2057	0.467	pruA	1-pyrroline-5-carboxylate dehydrogenase
MSMEG_0903	-2.20038	0	lpdA	Dihydrolipoyl dehydrogenase
MSMEG_1061	-2.19952	0.001		Phosphohydrolase
MSMEG_6768	-2.19785	0.021		Halogenase
MSMEG_0658	-2.19508	0		Polyamine ABC-transporter, inner membrane subunit
MSMEG_1855	-2.19352	0.001		Tetratricopeptide repeat protein, putative
MSMEG_4582	-2.19325	0		Putative uncharacterized protein
MSMEG_1334	-2.19267	0		Metallo-beta-lactamase family protein
MSMEG_1143	-2.19035	0		Mce related protein
MSMEG_4712	-2.18994	0.009		Pyruvate dehydrogenase E1 component, alpha subunit
MSMEG_3200	-2.18788	0.004	nadB	L-aspartate oxidase
MSMEG_3201	-2.18618	0.005	nadC	Nicotinate-nucleotide pyrophosphorylase
MSMEG_2379	-2.1801	0.001	leuB	3-isopropylmalate dehydrogenase
MSMEG_3371	-2.17769	0
MSMEG_2388	-2.17749	0	leuD	3-isopropylmalate dehydratase, small subunit
MSMEG_1301	-2.17179	0.001		NanT3
MSMEG_2367	-2.17147	0.002	gatB	Aspartyl/glutamyl-tRNA(Asn/Gln) amidotransferase subunit B
MSMEG_5163	-2.17045	0		ABC proline/glycine betaine family protein transporter, periplasmic ligand binding protein
MSMEG_2751	-2.17016	0.013		Putative uncharacterized protein
MSMEG_3819	-2.16582	0.001		Putative uncharacterized protein
MSMEG_0219	-2.16486	0.001		RNA polymerase sigma factor
MSMEG_2499	-2.16412	0		ABC transporter, membrane spanning protein, putative
MSMEG_2274	-2.16321	0.035	hypC	Hydrogenase assembly chaperone HypC/HupF
MSMEG_1134	-2.16189	0	htpX	Probable protease htpX homolog
MSMEG_6511	-2.15856	0.001		Acyl-CoA dehydrogenase domain protein
MSMEG_3033	-2.15803	0.011	aroB	3-dehydroquinate synthase
MSMEG_6086	-2.15677	0		Antibiotic biosynthesis monooxygenase domain protein
MSMEG_6746	-2.15566	0		Oxidoreductase, aldo/keto reductase family protein
MSMEG_6213	-2.1545	0.01		Manganese containing catalase
MSMEG_5273	-2.15115	0		Beta-ketoadipyl CoA thiolase
MSMEG_3219	-2.14186	0	trpC	Indole-3-glycerol phosphate synthase
MSMEG_3066	-2.14154	0	rpe	Ribulose-phosphate 3-epimerase
MSMEG_1221	-2.14092	0		Rifampin ADP-ribosyl transferase
MSMEG_1730	-2.13926	0.001		ISMsm1, transposase orfB
MSMEG_4560	-2.13855	0.005		Periplasmic binding protein
MSMEG_1744	-2.13807	0.014		Putative uncharacterized protein
MSMEG_5154	-2.13707	0.003		Putative uncharacterized protein
MSMEG_0190	-2.13514	0.001		Integral membrane transport protein
MSMEG_6474	-2.13321	0		Nucleoside-diphosphate-sugar epimerase
MSMEG_0332	-2.13039	0		2-nitropropane dioxygenase, NPD
MSMEG_5767	-2.13009	0		Putative uncharacterized protein
MSMEG_1684	-2.13007	0		Putative uncharacterized protein
MSMEG_0156	-2.12762	0		Transcriptional regulator, LysR family protein
MSMEG_6811	-2.12308	0		Putative uncharacterized protein
MSMEG_0233	-2.11585	0.001		Lipoprotein Lpps
MSMEG_1790	-2.11486	0.021		Putative uncharacterized protein
MSMEG_1904	-2.11231	0		Acyl-CoA dehydrogenase
MSMEG_5249	-2.11207	0	glyA	Serine hydroxymethyltransferase
MSMEG_5643	-2.11128	0.001		Putative uncharacterized protein
MSMEG_0333	-2.11016	0		Carboxyl transferase domain protein
MSMEG_4700	-2.10945	0		ABC-transporter protein, ATP binding component
MSMEG_0530	-2.10766	0.002		Short chain dehydrogenase
MSMEG_3123	-2.10594	0	sufD	FeS assembly protein SufD
MSMEG_4689	-2.10545	0		Putative uncharacterized protein
MSMEG_1706	-2.10538	0		Xylose transport system permease protein XylH
MSMEG_4296	-2.10512	0		Protease
MSMEG_1394	-2.10282	0.001		Probable conserved transmembrane protein
MSMEG_6563	-2.10148	0		Dihydrokaempferol 4-reductase
MSMEG_1740	-2.10087	0.003		Dehydrogenase/reductase SDR family protein member 4
MSMEG_3124	-2.09825	0.001	sufC	FeS assembly ATPase SufC
MSMEG_4975	-2.09824	0		Flavin-nucleotide-binding protein
MSMEG_6760	-2.09738	0.001		Putative uncharacterized protein
MSMEG_1174	-2.09557	0.002		Cadmium inducible protein cadi
MSMEG_0473	-2.09527	0.001		Transcriptional regulator, LuxR family protein
MSMEG_0166	-2.09087	0.001		GntR-family protein transcriptional regulator
MSMEG_3554	-2.08807	0.004		N5,N10-methylene-tetrahydromethanopterin reductase
MSMEG_5443	-2.08112	0.018		Dehydrogenase
MSMEG_1024	-2.0807	0.003		Putative uncharacterized protein
MSMEG_1066	-2.07761	0.002		Putative uncharacterized protein
MSMEG_0147	-2.07597	0		C-5 sterol desaturase
MSMEG_1414	-2.07136	0.423		Amidinotransferase
MSMEG_2696	-2.07132	0		Putative conserved membrane alanine rich protein
MSMEG_0235	-2.07114	0		Probable conserved membrane protein
MSMEG_1044	-2.07068	0.001		Putative uncharacterized protein
MSMEG_5542	-2.06978	0		Transcriptional regulator, HTH_3 family protein
MSMEG_5989	-2.06875	0		Putative uncharacterized protein
MSMEG_4646	-2.06771	0		Pyruvate synthase
MSMEG_1999	-2.06547	0		Putative uncharacterized protein
MSMEG_6790	-2.06406	0.005		AP endonuclease, family protein 2
MSMEG_2405	-2.06136	0.001		MarR-family protein transcriptional regulator
MSMEG_1148	-2.05808	0		Mce related protein
MSMEG_1593	-2.0569	0.001		Putative uncharacterized protein
MSMEG_4181	-2.05551	0	hisE	Phosphoribosyl-ATP pyrophosphatase
MSMEG_1147	-2.04843	0.002		Mce related protein
MSMEG_0162	-2.04705	0.001		NAD-dependent formate dehydrogenase delta subunit
MSMEG_4722	-2.04654	0		Short-chain dehydrogenase
MSMEG_3151	-2.04625	0	inhA	Enoyl-[acyl-carrier-protein] reductase [NADH]
MSMEG_6241	-2.04596	0.001		ATPase associated with various cellular activities, AAA-5
MSMEG_2360	-2.04293	0.002		4-coumarate:CoA ligase
MSMEG_2994	-2.04087	0		Amidohydrolase family protein
MSMEG_6917	-2.0403	0.001	leuS	Leucyl-tRNA synthetase
MSMEG_3150	-2.03678	0	fabG	3-oxoacyl-[acyl-carrier-protein] reductase
MSMEG_0149	-2.03525	0.001		ThiC family protein
MSMEG_3309	-2.03325	0		Putative uncharacterized protein
MSMEG_6235	-2.031	0.003		Thiopurine S-methyltransferase (Tpmt) superfamily protein
MSMEG_2378	-2.03086	0.001	serA	D-3-phosphoglycerate dehydrogenase
MSMEG_2501	-2.02503	0.008		ABC nitrate/sulfonate/bicarbonate family protein transporter, inner membrane subunit
MSMEG_5209	-2.02278	0		Hydrolase, alpha/beta fold family protein
MSMEG_3116	-2.02119	0.001		Inositol-1-monophosphatase
MSMEG_4993	-2.01852	0.007		Putative uncharacterized protein
MSMEG_6409	-2.01686	0		Acyltransferase family protein
MSMEG_3466	-2.01628	0.007		Putative uncharacterized protein
MSMEG_1896	-2.01323	0		Beta-ketothiolase
MSMEG_1023	-2.01208	0.001		Integral membrane transporter
MSMEG_6759	-2.00974	0.009	glpK	Glycerol kinase
MSMEG_1897	-2.00908	0	pcaD	3-oxoadipate enol-lactonase
MSMEG_6192	-2.002	0.001		Putative uncharacterized protein
MSMEG_1169	-2.00059	0		Integral membrane transport protein
