# Supplementary material for: Genome wide analysis of the complete GlnR nitrogen-response regulon in Mycobacterium smegmatis
Source: BMC Genomics. 2013 May 4;14:301. doi: 10.1186/1471-2164-14-301 (PMC3662644; doi:10.1186/1471-2164-14-301)
Supplement: Additional file 7: Table S2 — Complete list of genes in the M. smegmatis GlnR regulon. [file 1471-2164-14-301-S7.xlsx]

## Sheet: GlnR regulon
Gene ID	Fold Change in Gene Expression WT vs ΔglnR	Gene Name	Gene Function
MSMEG_0427	76.3831	nirB	Nitrite reductase [NAD(P)H], large subunit
MSMEG_0428	13.0372	nirD	Nitrite reductase [NAD(P)H] small subunit
MSMEG_0431	17.2987		Secreted protein
MSMEG_0432	18.2954		Two-component regulator
MSMEG_0433	24.6195	narK3	Nitrite extrusion protein
MSMEG_0565	4.39879		Putative glycosyl transferases group 1
MSMEG_0566	6.81959		Aliphatic amidase
MSMEG_0567	26.3139		Selenophosphate synthetase/ N-acetyltransferase activity
MSMEG_0568	29.9556		Radical SAM domain protein
MSMEG_0569	37.2538		Flavoprotein involved in K+ transport
MSMEG_0570	27.6366		Putative uncharacterized protein
MSMEG_0571	109.574		Hydrolase, carbon-nitrogen family protein
MSMEG_0572	263.399		Putative uncharacterized protein
MSMEG_0778	4.25731		Transcriptional regulator, GntR family protein
MSMEG_0779	14.5963		Short-chain dehydrogenase/reductase SDR
MSMEG_0780	22.975		Phosphotransferase enzyme family protein
MSMEG_0781	8.38881		Amino acid permease
MSMEG_1052	6.30764		Amino acid carrier protein
MSMEG_1078	-3.79774		Hydrolase
MSMEG_1079	3.34719		Putative uncharacterized protein
MSMEG_1080	4.44992		Large subunit of N,N-dimethylformamidase
MSMEG_1081	2.52		Putative uncharacterised protein
MSMEG_1082	277.375		Two-component regulator HTH luxR-type DNA-binding domain
MSMEG_1177	10.7258		Cytosine/purines/uracil/thiamine/allantoin permease family protein
MSMEG_1178	3.47		Transcriptional regulator
MSMEG_1292	2.41		FAD binding domain in molybdopterin dehydrogenase
MSMEG_1293	4.22		Xanthine/uracil permeases family protein
MSMEG_1294	3.07816		Allantoicase
MSMEG_1295	3.60216		Transthyretin
MSMEG_1296	3.5201		Uricase
MSMEG_1297	3.64838		Hydroxydechloroatrazine ethylaminohydrolase
MSMEG_1298	4.16873		Guanine deaminase
MSMEG_1597	2.76868		Transcription factor WhiB
MSMEG_1738	-13.1533		Probable conserved transmembrane protein
MSMEG_1987	120.717		Putative uncharacterized protein
MSMEG_1988	42.3716		Putative uncharacterized protein
MSMEG_1989	19.8049		Phenoxybenzoate dioxygenase beta subunit
MSMEG_1990	32.8868		Putative uncharacterized protein
MSMEG_1999	-2.06547		Putative uncharacterized protein
MSMEG_2183	2.29		conserved hypothetical protein
MSMEG_2184	38.8266		Amino acid permease
MSMEG_2185	16.7003		Putative uncharacterized protein
MSMEG_2186	28.7534		Putative urea carboxylase-associated protein
MSMEG_2187	6.80232		Urea amidolyase
MSMEG_2189	2.97618	atzF	Allophanate hydrolase
MSMEG_2332	10.06*		Amino acid carrier protein	*Determined by qRT-PCR
MSMEG_2425	98.8401	amtB	Ammonium transporter
MSMEG_2426	29.8259	glnK	Nitrogen regulatory protein P-II
MSMEG_2427	29.0603	glnD	Protein-P-II adenylyltransferase
MSMEG_2503	-2.53199		Putative uncharacterized protein
MSMEG_2504	-2.41531		3-isopropylmalate dehydratase small subunit
MSMEG_2505	-3.79173		3-isopropylmalate dehydratase large subunit
MSMEG_2506	-4.07919		Carboxyvinyl-carboxyphosphonate phosphorylmutase
MSMEG_2522	165.896		Efflux ABC transporter, permease protein
MSMEG_2523	191.524		Efflux ABC transporter, permease protein, putative
MSMEG_2524	499.07		ABC transporter, ATP-binding protein
MSMEG_2526	782.408		Copper amine oxidase
MSMEG_2569	3.47949		Oxidoreductase, 2OG-Fe(II) oxygenase family protein
MSMEG_2570	50.8219		Xanthine/uracil permease
MSMEG_2978	77.4252	urtE	ABC transporter ATP-binding protein
MSMEG_2979	141.601	urtD	ABC transporter ATP-binding protein
MSMEG_2980	276.106	urtC	Putative membrane protein; transporter activity
MSMEG_2981	130.059	urtB	Branched-chain amino acid ABC-type transport system
MSMEG_2982	583.805	urtA	Putative periplasmic binding protein/ ABC amino acid transporter
MSMEG_3400	227.949		Glutamyl-tRNA(Gln) amidotransferase subunit A
MSMEG_3401	57.1446		LamB/YcsF family protein
MSMEG_3402	76.628		Cytosine permease, putative
MSMEG_3403	36.4911		Formamidase
MSMEG_3975	2.11898		Transcriptional Regulatory protein similar to PucR family member
MSMEG_3995	9.72181		N-carbamoyl-L-amino acid amidohydrolase
MSMEG_3996	8.33461	hydA	Dihydropyrimidinase/ primidine base catabolism
MSMEG_3997	6.49148		Transcriptional Regulatory protein similar to PucR family member
MSMEG_4008	49.1882		Oxidoreductase, 2OG-Fe(II) oxygenase family protein
MSMEG_4009	6.5725		Vanillate O-demethylase oxidoreductase
MSMEG_4010	21.1581		Glyoxalase family protein
MSMEG_4011	18.3466		Putative pyrimidine permease RutG
MSMEG_4012	15.8963	hydA	Dihydropyrimidinase/ primidine base catabolism
MSMEG_4013	10.5301		Oxidoreductase
MSMEG_4014	5.58186		N-carbamoyl-L-amino acid amidohydrolase
MSMEG_4206	115.661		molybdopterin oxidoreductase
MSMEG_4290	19.9585	glnA	Glutamine synthetase
MSMEG_4294	12.6133	glnA	Glutamine synthetase, type I
MSMEG_4501	103.256		Sodium:dicarboxylate symporter
MSMEG_4635	102.029	amtA	Ammonium transporter family protein
MSMEG_4636	57.5827		Putative uncharacterized protein
MSMEG_4637	157.923		Putative uncharacterized protein
MSMEG_4638	191.472		Vanillate O-demethylase oxidoreductase
MSMEG_4639	57.299		Putative uncharacterized protein
MSMEG_5082	2.85		tag DNA-3-methyladenine glycosylase I
MSMEG_5083	5.23363		Putative uncharacterized protein
MSMEG_5084	27.1204		Glycosyl transferase, group 2 family protein
MSMEG_5358	14.8789		Acetamidase/Formamidase family protein
MSMEG_5359	6.97907	cynS	Cyanate hydratase
MSMEG_5360	29.1443		Formate/nitrate transporter
MSMEG_5765	4.09004	glbN	Globin: OXYGEN TRANSPORT
MSMEG_6116	24.7544		Putative Allantoicase
MSMEG_6259	255.892	amt1	Ammonium transporter
MSMEG_6660	8.06319		Permease, cytosine/purines, uracil, thiamine, allantoin family protein
MSMEG_6733	5.19547		Hydrolase, carbon-nitrogen family protein
MSMEG_6734	30.6825		Dibenzothiophene desulfurization enzyme A
MSMEG_6735	128.25		Amino acid permease, putative
MSMEG_6816	385.332		Molybdopterin oxidoreductase
MSMEG_6881	5.77908		Transcriptional regulator, GntR family protein
Putative GlnR regulated genes
MSMEG_1886			Fatty acid desaturase
MSMEG_1919	-1.98		Transcription factor WhiB
MSMEG_3131	-1.44		Polypeptide: AMP-binding protein
MSMEG_3132			Polypeptide: DNA- binding protein
MSMEG_3166			Enzyme: beta-lactamase
MSMEG_4063			Polypeptide: amidohydrolase
MSMEG_4643			Resuscitation-promoting factor
MSMEG_5561	1.4		HPP family protein
MSMEG_6695			Cytochrome p450
MSMEG_6697			IS1096, tnpA protein
